# Supplementary material for: The Role of Histone Lysine Methylation in the Response of Mammalian Cells to Ionizing Radiation
Source: Front Genet. 2021 Mar 30;12:639602. doi: 10.3389/fgene.2021.639602 (PMC8042281; doi:10.3389/fgene.2021.639602)
Supplement: Supplementary file 1 [file Table_1.xlsx]

## Sheet: Table 1
Gene Name*	HGNC Symbol	Aliases	Target	Effect on methylation	Effect of catalitic activity in radiation response and function in DDR	References	Modulation by ionizing radiation (This study)
KDM1A	KDM1A	AOF2; CPRF; KDM1; LSD1; BHC110	H3K4, H3K9	demethylates K4me2/1, K9me2/1	Ambivalent effect on radiosensitivity; Favours 53BP1 recruitment by interacting with RNF168; Hinders 53BP1 recruitment by inibithing the physical interaction between p53 and 53BP1	(Huang et al. 2007; Mosammaparast et al. 2013; Peng et al. 2015; Wojtala et al. 2019)	Not induced
KDM2A	KDM2A	FBL7; CXXC8; FBL11; FBXL11; JHDM1A; LILINA	H3K36	demethylates K36me2/1	Ambivalent effect on radiosensitivity; Reduces the accumulation of H3K36me2 at DSBs inhibiting DNA Repair, indeed it is negatively regulated by ATM phophorylation to promote MRE11 complex recruitment to DNA damage sites; Promotes ubiquitination and recruitment of 53BP1 at DNA damage sites	(Cao et al. 2016; Bueno et al. 2018)	Not induced
KDM2B	KDM2B	CXXC2; FBL10; PCCX2; FBXL10; JHDM1B	H3K4, H3K36, H3K79	demethylates H3K4me3, H3K36me2/3 and H3K79me2/3	KDM2B depletion increases sensitivity to DNA damage; Participates in a trimeric complex with RNF2/RNF68 promoting mono-ubiquitylation of K119 in H2A to sites of damage	(Kang et al. 2018, 2020; Rona et al. 2018)	Induced by alpha particles
KDM3A	KDM3A	TSGA; JMJD1; JHDM2A; JHMD2A; JMJD1A	H3K9	demethylates K9me2/1	Increases radioresistance; Regulates the expression of DDR genes by favouring the expression of c-Myc and its chromatin recruitment through H3K9 demethylation	(Fan et al. 2020)	Induced by alpha particles
KDM4A	KDM4A	JMJD2A; JHDM3A; JMJD2A; TDR14A	H3K9, H3K36	demethylates K9me3/2 and K36me3/2	Increases radiosensitivity; Decreases 53BP1 recruitment and NHEJ repair; negatively regulates HR acting as an eraser of H3K36me3	(Huang et al. 2006; Lee et al. 2008; Mallette et al. 2012; Pfister et al. 2014)	Not induced
KDM4B	KDM4B	JMJD2B; TDRD14B	H3K9, K36	demethylates K9me3/2 and K36me3/2	Increases radioresistance; Suppresses genomic instability in the absence of exogenous DNA damage and reduces the degree of chromatin compaction by removing H3K9me2/3 to amplify DDR early after DNA damage induction	(Young et al. 2013)	Not induced
KDM4D	KDM4D	JMJD2D	H3K9, K36	demethylates K9me3/2 and K36me3/2	Increases radioresistance; Promotes efficient formation of IR-induced foci of Rad51 and 53BP1 and ATM recruitment	(Khoury-Haddad et al. 2014)	Not induced
KDM5A	KDM5A	RBP2; RBBP2; RBBP-2; JARID1A	H3K4	demethylates K4me3/2	Increases radioresistance; Facilitates the recruitment of ZMYND8-NuRD chromatin remodeling complex to DSB sites to locally repress transcription around the damaged sites	(Gong et al. 2017)	Induced by alpha particles
KDM5B	KDM5B	CT31; JARID1B; MRT65; PLU-1; PLU1; PPP1R98; PUT1; RBBP2H1A; RBP2-H1	H3K4	demethylates K4me3/2	Increases radioresistance; Promotes DSB signaling and repair by removing the methyl groups at H3K4me3/2 to recruit DSB repair factors Ku70 and BRCA1 at damage sites	(Li et al. 2014; Bayo et al. 2018; Mocavini et al. 2019; Pippa et al. 2019)	Induced by alpha particles
KDM5C	KDM5C	JARID1C; MRX13; MRXJ; MRXSCJ; MRXSJ; SMCX; XE169	H3K4	demethylates K4me3/2	Increases radioresistance; Promotes DDR through general transcriptional repression by removing the methyl groups at H3K4me2/me3	(Hendriks et al. 2015)	Induced by alpha particles
KDM6A	KDM6A	UTX; KABUK2	H3K27	demethylates K27me3/2	Increases radioresistance; Reduces H3K27me3 levels around DSBs to decondense chromatin and facilitate repair in human tumor cell lines	(Rath et al. 2018)	Induced by alpha particles
KDM6B	KDM6B	JMJD3; NEDCFSA	H3K27	demethylates K27me3/2	Increases radioresistance; Promotes the expression of specific genes involved in DNA repair in a p53-dependent manner upon exposure to IR	(Williams et al. 2014)	Induced by alpha particles
KDM7C	PHF2	CENP-35; GRC5; JHDM1E	H3K9me	demethylates K9me2/1	Increases radioresistance; Positively regulates HR repair througth the transcriptional control of CtIP and BRCA1 mRNA by direct demethylation of H3K9me2 at the respective promoters	(Alonso-de Vega et al. 2020)	Induced by alpha particles
KMT1A	SUV39H1	MG44; SUV39H; H3-K9-HMTase1	H3K9	methylates K9me2/3	Increases radioresistance; Represses transcription at damaged sites and increases efficiency of DSB repair by favouring the recruitment of Tip60	(Peters et al. 2001; Sun et al. 2009; Ayrapetov et al. 2014; Alagoz et al. 2015)	Not induced
KMT1B	SUV39H2	KMT1B	H3K9, H2AXK134	methylates K9me1, K134	Increases radioresistance; Enhances the efficiency of DSB repair by indireclty regulating γ-H2AX levels in response to DNA damage through H2AXK134 methylation	(Sone et al. 2014)	Not induced
KMT1C	EHMT2	G9A; BAT8; GAT8; NG36	H3K9	methylates K9	Increases radioresistance; Promotes DSB signaling and DSB repair following exposure to ionizing radiation	(Huang et al. 2010; Zhang et al, 2015; Agarwal and Jackson 2016; Gursoy-Yuzugullu et al. 2017; Cao et al. 2019)	Induced by alpha particles
KMT1D	EHMT1	GLP; GLP1; KLEFS1	H4K16	methylates K16	Increases radioresistance; Promotes 53BP1 recruitment	(Huang et a. 2010; Lu et al. 2019)	Induced by alpha particles
KMT1E	SETDB1	ESET; KG1T; TDRD21	H3K9	methylates K9	Increases radioresistence; Increases efficiency of DSB repair by promoting 53BP1 repositioning and HR	(Alagoz et al. 2015)	Induced by alpha particles
KMT3A	SETD2	LLS; HYPB; SET2; HIF-1; HIP-1; HBP231; HSPC069; p231HBP	H3K36	methylates K36	Increases efficiency of DSB and MM repair; acts by mediating formation of H3K36me3, promoting recruitment of LEDGF/CtIP/RAD51 and favoring DNA repair via homologous recombination (HR)	(Aymard e al. 2014; Carvalho et al. 2014; Pfister et al. 2014)	Induced by alpha particles
KMT3G	NSD2	WHS; TRX5; KMT3F; MMSET; WHSC1; REIIBP	H4K20	methylates K20me1	Increases radioresistance; Promotes 53BP1 recruitment	(Pei et al. 2011)	Not induced
KMT4	DOT1L	DOT1	H3K79	mono-, di- and tri-methylates K79	Increases radioresistance; Promotes IR-induced 53BP1 foci formation during G1 and G2/M	(Huyen et al. 2004; Bostelman et al. 2007; Lazzaro et al. 2008; Zhu et al. 2018; Kari et al. 2019)	Not induced
KMT5A	KMT5A	PR-Set7; PR/SET07; SET07; SET8; SETD8	H4K20	methylates K20	Increases radioresistance; Promotes 53BP1 recruitment	(Gursoy-Yuzugullu et al. 2017)	Induced by alpha particles
KMT5B	KMT5B	CGI-85; CGI85; MRD51; SUV420H1	H4K20	methylates K20	Increases radioresistance; Ensures proper NHEJ Repair by promoting 53BP1 recruitment	(Bromberg et al. 2017)	Induced by alpha particles
KMT5C	KMT5C	SUV420H2; Suv4-20h2	H4K20	methylates K20	Increases radioresistance; Promotes 53BP1 recruitment to ensure a proper NHEJ Repair	(Bromberg et al. 2017)	Induced by alpha particles
KMT6	EZH2	ENX-1; ENX1; EZH2b; KMT6A; WVS; WVS2	H3K27	methylates K27	Different roles in radiosensitivity/radioresistance; Represses transcription at damaged sites and regulates genomic stability at stalled forks	(Wu et al. 2011; Campbell et al. 2013; Gao et al. 2017; Ozge Gursoy-Yuzugullu et al. 2017; Rondinelli et al. 2017)	Not induced
KMT8	PRDM2	HUMHOXY1; KMT8A; MTB-ZF; RIZ; RIZ1; RIZ2	H3K9	methylates K9	Increases radioresistance; Promotes BRCA1 recruitment at DSBs	(Khurana et al. 2014)	Induced by alpha particles
SETMAR	SETMAR	METNASE; Mar1	H3K36, H3K4	di-methylates K36	Increases radioresistance; Improves the association of early DNA repair factors, such as Ku70	(Fnu et al. 2011)	Induced by alpha particles
* according to Pedersen and Helin, 2010 classification
Supplemetary Table 1: List of Histone demethylases (HDMs) and Histone methyltransferases (HMTs) involved in DNA damage repair response after ionizing radiation; for each enzyme its targets, functions and gene expression modulation after irradiation are shown.
